# Supplementary material for: Development of the First Cisgenic Apple with Increased Resistance to Fire Blight
Source: PLoS One. 2015 Dec 1;10(12):e0143980. doi: 10.1371/journal.pone.0143980 (PMC4666654; doi:10.1371/journal.pone.0143980)
Supplement: S1 Table — Date when experiment was performed (date). Sample: ‘Gala Galaxy’ (Gala) Cisgenic line C44.4.146 (Cis), conventionally bred genotypes ACW 22161 (22161) and ACW 22176 (22176). Biological replicates are indicated (A, B or C). Target: Specific probe for Elongation Factor 1 α (EF1) or FB_MR5 (Mr5). CT value: If no target was identified “Undetermined” is indicated. Transcription ratios were calculated in comparison to the average CT value of CisA on 4th of May (21.209 for EF1 and 31.594 for Mr5) according to Pfaffl [61]. Gala plants showed no amplification with Mr5 (indicated in bold). *: Data was not included for Fig 6 according to experimental procedures. (XLS) [file pone.0143980.s003.xls]

## Sheet: Table S1
Date	Sample	Target	CT value
2015-04-30	22161a	Mr5	32.14
2015-04-30	22161a	Mr5	32.62
2015-04-30	22161a	Mr5	32.74
2015-04-30	22161a	EF1	22.75
2015-04-30	22161a	Mr5	33.32
2015-04-30	22161a	EF1	23.01
2015-04-30	22161a	EF1	23.12
2015-04-30	22161a	Mr5	34.28
2015-04-30	22161a	EF1	24.23
2015-04-30	22161a	EF1	24.25
2015-04-30	22161b	Mr5	37.24
2015-04-30	22161b	Mr5	44.88*
2015-04-30	22161b	Mr5	Undetermined
2015-04-30	22161b	Mr5	Undetermined
2015-04-30	22161b	Mr5	Undetermined
2015-04-30	22161b	EF1	26.77
2015-04-30	22161b	EF1	26.79
2015-04-30	22161b	EF1	26.94
2015-04-30	22161b	EF1	27.63
2015-04-30	22161b	EF1	27.66
2015-04-30	22161c	Mr5	33.48
2015-04-30	22161c	Mr5	33.60
2015-04-30	22161c	EF1	23.08
2015-04-30	22161c	EF1	23.08
2015-04-30	22161c	EF1	23.23
2015-04-30	22161c	Mr5	35.51
2015-04-30	22161c	EF1	24.22
2015-04-30	22161c	Mr5	36.89
2015-04-30	22161c	EF1	24.49
2015-04-30	22161c	Mr5	50.00*
2015-04-30	22176a	Mr5	35.14
2015-04-30	22176a	Mr5	35.92
2015-04-30	22176a	Mr5	35.97
2015-04-30	22176a	EF1	24.17
2015-04-30	22176a	Mr5	36.39
2015-04-30	22176a	EF1	24.33
2015-04-30	22176a	EF1	24.35
2015-04-30	22176a	Mr5	Undetermined
2015-04-30	22176a	EF1	26.34
2015-04-30	22176a	EF1	26.44
2015-04-30	22176b	Mr5	32.64
2015-04-30	22176b	Mr5	33.03
2015-04-30	22176b	EF1	23.23
2015-04-30	22176b	Mr5	34.03
2015-04-30	22176b	EF1	23.33
2015-04-30	22176b	EF1	23.42
2015-04-30	22176b	Mr5	35.15
2015-04-30	22176b	Mr5	36.99
2015-04-30	22176b	EF1	25.07
2015-04-30	22176b	EF1	25.18
2015-04-30	22176c	Mr5	32.44
2015-04-30	22176c	EF1	22.73
2015-04-30	22176c	EF1	22.78
2015-04-30	22176c	Mr5	33.69
2015-04-30	22176c	Mr5	33.89
2015-04-30	22176c	Mr5	33.91
2015-04-30	22176c	EF1	23.25
2015-04-30	22176c	EF1	24.61
2015-04-30	22176c	EF1	24.68
2015-04-30	22176c	Mr5	Undetermined
2015-04-30	CisA	Mr5	30.73
2015-04-30	CisA	Mr5	30.84
2015-04-30	CisA	Mr5	31.79
2015-04-30	CisA	EF1	20.69
2015-04-30	CisA	EF1	20.78
2015-04-30	CisA	EF1	20.80
2015-04-30	CisB	Mr5	33.95
2015-04-30	CisB	Mr5	33.97
2015-04-30	CisB	EF1	23.46
2015-04-30	CisB	EF1	23.59
2015-04-30	CisB	EF1	23.71
2015-04-30	CisB	Mr5	35.51
2015-04-30	CisC	Mr5	32.93
2015-04-30	CisC	Mr5	32.96
2015-04-30	CisC	EF1	22.45
2015-04-30	CisC	EF1	22.55
2015-04-30	CisC	EF1	22.61
2015-04-30	CisC	Mr5	33.31
2015-04-30	CisC	Mr5	33.70
2015-04-30	CisC	Mr5	35.09
2015-04-30	CisC	EF1	23.84
2015-04-30	CisC	EF1	24.06
2015-04-30	GalaA	EF1	20.46
2015-04-30	GalaA	EF1	20.57
2015-04-30	GalaA	EF1	20.60
2015-04-30	GalaA	Mr5	Undetermined
2015-04-30	GalaA	Mr5	Undetermined
2015-04-30	GalaA	Mr5	Undetermined
2015-05-04	22161a	Mr5	31.49
2015-05-04	22161a	Mr5	32.57
2015-05-04	22161a	Mr5	32.94
2015-05-04	22161a	EF1	22.92
2015-05-04	22161a	EF1	22.92
2015-05-04	22161a	EF1	23.14
2015-05-04	22161b	Mr5	35.28
2015-05-04	22161b	Mr5	36.29
2015-05-04	22161b	Mr5	40.85*
2015-05-04	22161b	EF1	26.86
2015-05-04	22161b	EF1	26.97
2015-05-04	22161b	EF1	27.05
2015-05-04	22161c	Mr5	33.26
2015-05-04	22161c	Mr5	33.48
2015-05-04	22161c	EF1	23.10
2015-05-04	22161c	EF1	23.16
2015-05-04	22161c	EF1	23.18
2015-05-04	22161c	Mr5	34.56
2015-05-04	22176a	Mr5	33.21
2015-05-04	22176a	Mr5	33.88
2015-05-04	22176a	Mr5	35.80
2015-05-04	22176a	EF1	24.93
2015-05-04	22176a	EF1	24.97
2015-05-04	22176a	EF1	25.09
2015-05-04	22176b	Mr5	32.74
2015-05-04	22176b	Mr5	32.75
2015-05-04	22176b	Mr5	34.22
2015-05-04	22176b	EF1	23.53
2015-05-04	22176b	EF1	23.58
2015-05-04	22176b	EF1	23.80
2015-05-04	22176c	Mr5	33.26
2015-05-04	22176c	EF1	22.86
2015-05-04	22176c	EF1	22.88
2015-05-04	22176c	Mr5	33.50
2015-05-04	22176c	EF1	22.98
2015-05-04	22176c	Mr5	33.55
2015-05-04	CisA	Mr5	30.80
2015-05-04	CisA	Mr5	31.15
2015-05-04	CisA	Mr5	31.35
2015-05-04	CisA	EF1	20.96
2015-05-04	CisA	EF1	21.08
2015-05-04	CisA	EF1	21.11
2015-05-04	CisB	Mr5	32.76
2015-05-04	CisB	Mr5	32.90
2015-05-04	CisB	Mr5	33.03
2015-05-04	CisB	EF1	23.83
2015-05-04	CisB	EF1	23.93
2015-05-04	CisB	EF1	23.97
2015-05-04	CisC	Mr5	32.71
2015-05-04	CisC	Mr5	32.84
2015-05-04	CisC	EF1	22.30
2015-05-04	CisC	EF1	22.40
2015-05-04	CisC	EF1	22.74
2015-05-04	CisC	Mr5	33.45
2015-05-04	GalaA	EF1	20.52
2015-05-04	GalaA	EF1	20.69
2015-05-04	GalaA	EF1	20.86
2015-05-04	GalaA	Mr5	Undetermined
2015-05-04	GalaA	Mr5	Undetermined
2015-05-04	GalaA	Mr5	Undetermined
2015-05-04	GalaB	EF1	20.12
2015-05-04	GalaB	EF1	20.23
2015-05-04	GalaB	EF1	20.27
2015-05-04	GalaB	Mr5	Undetermined
2015-05-04	GalaB	Mr5	Undetermined
2015-05-04	GalaB	Mr5	Undetermined
2015-05-04	GalaC	EF1	20.31
2015-05-04	GalaC	EF1	20.41
2015-05-04	GalaC	EF1	20.41
2015-05-04	GalaC	Mr5	Undetermined
2015-05-04	GalaC	Mr5	Undetermined
2015-05-04	GalaC	Mr5	Undetermined
